# Supplementary material for: Kinesin-1 mediates proper ER folding of the CaV1.2 channel and maintains mouse glucose homeostasis
Source: EMBO Rep. 2024 Sep 25;25(11):11. doi: 10.1038/s44319-024-00246-y (PMC11549326; doi:10.1038/s44319-024-00246-y)
Supplement: Supplementary file 5 — Movie EV4 [file 44319_2024_246_MOESM5_ESM.zip]

Archive with 2 entries (2 files):
- Movie EV4 readme.docx
- tanaka Movie EV4.mp4
